# Supplementary material for: Acupuncture Alleviates Neuroinflammation in Chronic Migraine by Modulating Lactobacillus and Its Metabolite Pathways
Source: Pain Res Manag. 2026 Jun 23;2026:5189419. doi: 10.1155/prm/5189419 (PMC13287961; doi:10.1155/prm/5189419)
Supplement: Supplementary file 7 — Supporting Information 7 Supporting Table S5: Differential metabolites (Con vs Mod). This table lists the 338 differential metabolites identified between the control (Con) and model (Mod) groups, together with the relevant statistical parameters reported by the differential analysis workflow. [file PRM-2026-5189419-s006.xlsx]

## Sheet: Con vs Mod
Name	Con:Mod (log2FC)	Con:Mod (Pvalue)	Con:Mod (VIP)	Regulated
Cannabigerolate	-1.14364	0.0455293776162942	1.76427958752732	down
N-Arachidonoyl Tryptophan	0.518301274752612	0.00811958654472648	1.97914811374539	up
Myricanol 5-(6-galloylglucoside)	0.569061543380549	0.0448933710494743	1.48609	up
Desglucocheirotoxol	-0.545749	0.0389829655398554	1.63038093561083	down
Sandoricin	0.520830294807467	0.0422747708733312	1.49402455351265	up
22-Deoxoisocucurbitacin D	0.50655657403642	0.0453862496934731	1.4870268753138	up
5,6-Dihydro-5-azacytidine	0.867044680717032	0.0276830825195989	1.50793968565359	up
L-2,4-Diaminobutanoate	-2.60315	0.0160190133071797	1.84033508365487	down
2-Methylquinolin-4-ol	0.302476223909317	0.0216446955355517	1.79570481982339	up
2-Hydroxycarbamazepine	-0.404935	0.0233316846012117	1.67540910933813	down
Glutaric anhydride	0.45436261460763	0.0168585903161062	1.79707401846042	up
6-Oxopiperidine-2-carboxylic acid	0.384537879282242	0.013910924128259	1.93949718841188	up
Nb-trans-p-Coumaroylserotonin glucoside	-0.957835	0.0141371066133508	2.0275113447789	down
Tyrosylhydroxyproline	0.420799536969839	0.0336566685634096	1.69360711305468	up
5-Ethyl-3-hydroxy-4-methyl-2(5H)-furanone	0.451701747167517	0.0155168053667687	2.04554728449306	up
Caffeic Acid	0.848286204136503	0.0485070757170042	1.36880011655033	up
Pimobendan	-0.850654	0.00521720174383891	1.84202393567701	down
trans-isoeugenol-O-glucuronide	0.577047934814033	0.020157477250385	1.51456880769671	up
5Z-7-Oxozeaenol	-0.624452	0.0177667200681602	1.87231127475222	down
2-Acetolactate	-0.595265	0.0321464739091307	1.5443913954178	down
Phenylalanylthreonine	-1.30662	0.00382286633061049	2.0843349212811	down
Hercynine	0.372950861962679	0.0319247784655793	1.36413984587598	up
7-Hydroxyoctanoic acid	0.349400158786198	0.0421113473576973	1.47143564635022	up
5-Fluoromethylornithine	0.503857626925668	0.032521344974986	1.68602534719167	up
8-Azaspiro[4.5]decane-7,9-dione	0.735452466750247	0.0363018501264571	1.84243900999495	up
7-Oxoheptanoic acid	1.79954338602116	0.0217321003443969	1.88028466495001	up
(S1)-Methoxy-3-heptanethiol	0.669280624166946	0.00351361642246995	2.21375856946942	up
Xanthosine	0.530954621442419	0.0278845702903165	1.4087954149133	up
Menthyl ethylene glycol carbonate	0.529430215846168	0.00953412805703393	1.8031812909892	up
Sinapate	0.992665168205428	0.000652649631305594	2.17990908401454	up
Ovalicin	-0.656685	0.00351574997235416	2.06473261387359	down
Lysocellin	0.914468419290654	0.0156874401386823	1.85793720027672	up
(1alpha,4alpha,5beta,6alpha,11betaH)-1,4-Epoxy-5-hydroxy-10(14)-germacren-12,6-olide	0.416048392816585	0.0441594607905919	1.55873445973923	up
(4S,6S)-3,4,5,6-Tetrahydro-4-hydroxy-6-methyl-2H-pyran-2-one	0.962204801080621	0.0153728668591411	1.94842039395877	up
Tropinone	1.90559539905521	0.0258259370022033	1.9042492999997	up
(S)-6-Hydroxynicotine	0.443196932417768	0.00976336815458549	1.89173058904324	up
(10S,11R)-Pterosin C 4-glucoside	0.876055150965141	0.0159245986539755	1.7025904537895	up
Myristoleic acid	0.667977688971533	0.0172108432506781	1.70482223850704	up
7C-aglycone	2.0217662419008	0.0160211621286533	2.06711896378046	up
(2,5-Dihydroxypyrrol-1-yl) 5-[(3aS,4S,6aR)-2-oxo-1,3,3a,4,6,6a-hexahydrothieno[3,4-d]imidazol-4-yl]pentanoate	0.677830075563881	0.045486742967316	1.6168585973851	up
Hordenine	1.27164348897026	0.0209455249157443	1.83173703881462	up
2-(Ethoxymethyl)furan	0.624056506538527	0.0380967854707116	1.73704339284317	up
3-(4-Carboxybenzylidene)-6-hydroxycamphor	0.479025915536392	0.0444850730002734	1.65189855484675	up
herbimycin a	0.620449203752695	0.0492806902129428	1.53699266755249	up
Enterodiol	-0.776523	0.0495423395187899	1.35042796767279	down
Pyrrhoxanthinol	0.681339950208472	0.0218114059902471	1.94749317789357	up
5-[(2R)-2-Aminopropyl]cyclohexa-1,5-diene-1-carboxylic acid	1.61311967825504	0.0370562727315291	1.76225037582118	up
ferulic acid	0.833185560315158	0.0256796624515804	1.8131440258503	up
2,2,6,7-Tetramethylbicyclo[4.3.0]nona-1(9),4-diene-7,8-diol	0.461115875423201	0.0216385029166448	1.81697837395738	up
Humulenol I	0.71799627097516	0.0119416185276527	1.81425563488432	up
(2R,5S,8R)-2,8-Dimethyl-5-propan-2-ylcyclodecan-1-one	0.674577343872285	0.0433285219983281	1.83684300729486	up
trans-4-Aminocyclohexanecarboxylic acid	1.22509	0.0331982464663998	1.84800472262637	up
C75	0.500686745123579	0.00519755361317119	2.00846457594581	up
8-Amino-7-oxononanoic acid	0.85151643227152	0.0256417853312883	1.78746567337832	up
L-Monomenthyl glutarate	0.492370717498335	0.0107855918711137	1.98686532430439	up
3-Hydroxynonyl acetate	0.385838816604645	0.0214819195499233	1.85776464393623	up
(1R,4R,5S)-1-[(1S)-1-Hydroxy-2-methylpropyl]-4-propyl-6-oxa-2-azabicyclo[3.2.0]heptane-3,7-dione	2.2340417346974	0.0338529800076838	1.90167008320712	up
8-Amino-7-oxononanoate	1.38838016933001	0.0321326186973589	1.66220006616987	up
Riesling acetal	0.502225144252546	0.0137821270465373	1.85913287676243	up
Latanoprost (free acid)-d4	-1.44982	0.0332757693449574	1.75395961979768	down
Seocalcitol	1.21340272835495	0.0164784412816233	1.99472343478891	up
9-(3-Imidazol-1-yl-2,6,6-trimethylcyclohexen-1-yl)-3,7-dimethylnona-2,4,6,8-tetraenoic acid	-0.533624	0.032830876931648	1.68845920899155	down
Oxendolone	0.265004245679171	0.0163836189905896	1.75480926915452	up
6b-Angeloyl-3b,8b,9b-trihydroxy-7(11)-eremophilen-12,8-olide	1.89437425996551	0.0249858248532161	1.72570696788772	up
Avermectin B1a aglycone	0.686786648792004	0.019357544443203	1.5622650209797	up
Diethylaminoethyl-Sephacel	-1.93829	0.0472341392958048	1.72373034789762	down
Lysylmethionine	0.801767415917003	0.00448201450744843	2.03864572661811	up
Curdione	0.511903174480077	0.0112992596712433	1.9850353017542	up
Linalyl phenylacetate	0.705762701012554	0.00192147245433119	2.09580432097765	up
Furanogermenone	0.741351440553973	0.0122999746190356	1.98289842203561	up
7,8-Dihydropteroic acid	0.828165023461242	0.0476409333461349	1.68226762119113	up
Doxylamine	0.80998434865593	0.0177455664982974	2.04699587574411	up
Canarigenin 3-[glucosyl-(1->4)-6-deoxy-alloside]	0.949596107602694	0.00148200600139453	2.16270228442859	up
Ectoine	0.518797154879675	0.012517276640592	1.98637815880531	up
Corchorusoside C	1.12632506278235	0.0195934025924063	1.71839375484711	up
γ-CEHC	1.15481192514836	0.0487062474748167	1.75519703614673	up
4-Trimethylammoniobutanoic acid	1.38547685924564	0.00819541956538557	2.00701580881859	up
3-(2-Hydroxyethyl)histidine	1.1922976742783	0.0137767704699554	1.86482421838077	up
Avermectin A1b aglycone	0.675760454714167	0.0100279405834454	1.80010531367875	up
(2S)-1-[2-[[(2S)-Pyrrolidine-2-carbonyl]amino]acetyl]pyrrolidine-2-carboxylic Acid	0.945564520256845	0.0407070569050752	1.65679416019003	up
Antcin K	-0.429689	0.0282561828191424	1.63207234423606	down
Brassinolide	-1.28565	0.0274990117271013	1.83182518217868	down
Fungichromin	0.5554347867015	0.0334501927138317	1.70146866815044	up
Isoleucyl-Alanine	-0.347828	0.0230054706547168	1.85598974705467	down
(S)-Nerolidol 3-O-[a-L-rhamnopyranosyl-(1->2)-b-D-glucopyranoside]	-1.0148	0.0304296795816504	1.60286075206105	down
5-Aminoimidazole ribonucleotide	0.846140568249555	0.0125796237699341	1.82951968687188	up
Tabersonine	2.5268764197598	0.0482008491805724	1.64484666373191	up
Ile Ser Arg Lys	-0.446359	0.0435693198074048	1.52428434540364	down
SM(d20:1/PGF1alpha)	0.671304609073883	0.00230076328025927	2.19387769666983	up
4-(beta-Acetylaminoethyl)imidazole	1.21116522555807	0.0107207373173771	2.02345861103401	up
PG(i-20:0/20:3(6,8,11)-OH(5))	-1.23363	0.00403383078599484	2.17424370860237	down
Polyporusterone A	-0.626484	0.00946058266661968	1.96262531195043	down
DG(10:0/20:3(6,8,11)-OH(5)/0:0)	0.409050377718285	0.037675828633922	1.89606743433616	up
C16 Sphingosine	-2.99421	0.0417460918119261	1.61338967235914	down
DG(20:4(5Z,8Z,11Z,14Z)/20:0/0:0)	-4.26117	0.0456146842007581	1.59422560236955	down
Hexadecasphingosine	-4.31889	0.0346226248614704	1.6139341602796	down
Ambolic acid	0.569174449491086	0.0216373608037259	1.99170964399498	up
PGB2	0.624018702801295	0.0216880293163535	1.8116683072625	up
(3a,5b,7a,12a)-24-[(carboxymethyl)amino]-1,12-dihydroxy-24-oxocholan-3-yl-b-D-Glucopyranosiduronic acid	0.373892296191799	0.00653761280298437	2.05085999558809	up
hexadecanedioate	1.35663926217454	0.0336980705681041	1.79908099418983	up
PA(21:0/20:5(5Z,8Z,11Z,14Z,16E)-OH(18R))	-0.506389	0.0396717910304637	1.66589494342041	down
Carnosic acid	0.833133552999612	0.0377854755972046	1.74113081466634	up
LysoPE(14:0/0:0)	0.621774910954882	0.0382646561620919	1.78801939045403	up
(3beta,17alpha,23S,24S)-17,23-Epoxy-3,24,29-trihydroxy-27-norlanost-8-en-15-one	0.416486682541068	0.00455555478576404	2.07044405466373	up
Bepridil	-0.47352	0.00397593501961877	2.11990298560457	down
(3beta,17alpha,23S)-17,23-Epoxy-3,29-dihydroxy-27-norlanost-8-en-24-one	0.745092710108628	0.00621051185064778	2.12267689210773	up
Turosteride	0.928083511651951	0.0032229312550819	2.18991411990957	up
N-Methyltyrosyl-glycyl-glycyl-phenylalanyl-leucyl-arginyl-N-methyl-arginyl-leucyl ethylamide	0.518138114095718	0.0179339778085465	1.8942201481388	up
28-Glucopyranosyl-3-methyloleanolic acid	3.15788991061115	0.0105867896796159	1.96702669891213	up
valinomycin	0.704084292077317	0.0257417525818919	1.84673648302137	up
3b,12a-Dihydroxy-5a-cholanoic acid	-0.857777	0.0237433814121132	1.84951207713708	down
10-Oxo-11-octadecen-13-olide	0.870512315288123	0.0262293495730298	1.73338245340609	up
Gly-Pro-Arg-Pro-Lys	0.801429450991605	0.0227569349799754	1.91022695024134	up
Panaxynol	0.809645741666791	0.0152337920539716	1.95088015523308	up
1-Hydroxyacorenone	0.416217402278604	0.0352369468632856	1.57324192144984	up
3-Methyl-5-propyl-2-furantridecanoic acid	0.295503834702163	0.0365543242551065	1.51737632144194	up
cis-5-dodecenoic acid	-30.4231	0.0103133815471718	1.90013073099525	down
PE(22:2(13Z,16Z)/P-18:0)	-1.0401	0.0447652671481387	1.62610419835027	down
N-Acetylaminooctanoic acid	0.266819880647235	0.020855726988649	1.78569907651136	up
Fosteabine	0.537661886827661	0.00870562070813331	2.07252977153724	up
3,4-Dimethyl-5-propyl-2-furantridecanoic acid	0.425967898917865	0.0253308122669915	1.70174413077784	up
N-Eicosapentaenoyl Arginine	1.11242079201009	0.0204940900496435	1.84640611805311	up
Polyoxyethylene (600) monoricinoleate	0.44237330902835	0.0212433209543941	1.75175318526917	up
Palmitic amide	-1.09244	0.0249527342753096	1.69374474238182	down
Aplysiatoxin, 17-debromo-	1.43296151482906	0.0347588054479751	1.91225036963609	up
6,8a-Seco-6,8a-deoxy-5-oxoavermectin ''1a'' aglycone	0.727030661708028	0.0368920273918525	1.55805747379743	up
Collettiside I	2.17212249432227	0.018391587115633	1.76575092719007	up
Colistin	0.865343624029397	0.0327366587910074	1.65597185302935	up
(Z)-2-methyl-peroxyaminoacrylate	0.433872392435675	0.0457046491037155	1.76379674094211	up
PE(18:0/22:2(13Z,16Z))	-0.460763	0.040084438544239	1.65891579242876	down
Withaferin A	-0.33301	0.0450051117811274	1.65010886221335	down
Polyporusterone E	-0.550918	0.0263651749930858	1.68958189084299	down
Muricatacin	-0.705606	0.0128186145241845	1.77852184455851	down
Notoginsenoside T1	-1.67337	0.00387999531787908	2.06433554361331	down
Tetracosapentenoic acid	0.476623261040814	0.0161965395634067	1.72268454321122	up
3alpha,7alpha,12alpha-Trihydroxy-5beta-cholestan-26-al	1.32869342734161	0.0121146353463542	1.84389618500588	up
SM(d20:1/18:1(12Z)-2OH(9,10))	0.517877097919145	0.0359319128159522	1.50593701810249	up
PC(14:0/20:3(6,8,11)-OH(5))	-0.523931	0.0432295714620322	1.65862734834126	down
Norcholic acid	0.528379066891854	0.041080274102422	1.63002284327903	up
15S-HETE-d8	-0.886753	0.0182815674446914	1.90725718983615	down
6-Ethylchenodeoxycholic acid	0.632852837644506	0.0337943057102446	1.62601436732698	up
Saponin H	-3.42073	0.0327616709764893	1.69653444331809	down
Kaempferol 3-(2'''-feruloylsophoroside) 7-cellobioside	-0.505915	0.0486870389172945	1.6053589196529	down
4-Fluoro-N-methyl-L-phenylalanyl-N-methyl-L-valyl-3-(1,1-dimethylethyl)-N-ethyl-L-tyrosinamide	1.02977470112146	0.0288437193850766	1.58652341303711	up
Esculentic acid (Phytolacca)	0.562241612720975	0.0349963731870574	1.47172130971707	up
DG(13:0/PGF2alpha/0:0)	-0.337584	0.0435772700608448	1.61502214680122	down
DG(5-iso PGF2VI/17:0/0:0)	-0.345159	0.0252577099038225	1.63050156823523	down
DG(22:5(7Z,10Z,13Z,16Z,19Z)/16:0/0:0)	-0.384524	0.0368344702130918	1.63314162571821	down
(6beta,8alpha)-6-Hydroxy-7(11)-eremophilen-12,8-olide	-0.828697	0.00289071358421476	2.11518685636642	down
1-Aminocyclopropane-1-carboxylate	-0.28945	0.0192408187423788	1.8362161631876	down
Uracil	0.558701220752773	0.0134986608030283	1.73407888622064	up
2-Acetyl-1,5,6,7-tetrahydro-6-hydroxy-7-(hydroxymethyl)-4H-azepine-4-one	0.6040818975383	0.0223337410082476	1.98160422481633	up
Isobutyric acid	3.2628894071257	0.0447918095567277	1.77260387168683	up
N-Hydroxy-L-valine	-0.685306	0.029081739286301	1.50788773436274	down
Nitrosoguanidine	-1.4706	0.0131252286066528	1.66024243288646	down
N-Acetylproline	0.444934496912062	0.00699363322174923	1.97971644836045	up
Glucolepidiin	1.85856653953234	0.0160449565222087	1.79178197469974	up
Glutaric acid	0.639452460041536	0.0133519053182217	1.8180778148355	up
Cyclopropyl	0.712635018100905	0.0159569967569624	1.81967773432077	up
Norfuraneol	0.589522450011417	0.0100113584338884	1.85427180393416	up
[5-(Aminomethyl)furan-3-yl]methyl diphosphate	-1.12828	0.0349795137439337	1.66014508357593	down
(2xi,20beta)-2,20-Dihydroxy-3-oxo-12-ursen-28-oic acid	0.308290142811752	0.0255433032928735	1.90139907717408	up
22-Hydroxy Vitamin D4	-0.364859	0.0151177268043842	1.76650520781441	down
Pristanoylglycine	-0.589129	0.0124068912595522	1.90316537262902	down
Guanethidine	0.765229132939059	0.0449063063420909	1.76452033856013	up
Ethyl menthane carboxamide	0.704522140061075	0.0446349650281851	1.75995661969859	up
gamma-Tocopheryl quinone	-0.47428	0.00630292117343959	2.05735684992072	down
Gabapentin	-0.56474	0.00647837828146293	1.99422	down
11-nitro-1-undecene	-0.285667	0.000121252724610125	2.35904772915885	down
Tetracosatetraenoic acid (24:4n-6)	-0.407311	0.0170183327540068	1.82737627125481	down
6-methyl-5-Hepten-2-one	-0.524265	0.0288069121922856	1.68146292170301	down
Betulin	-0.437945	0.0116028436105099	1.87341244641669	down
DG(19:0/20:5(5Z,8Z,10E,14Z,17Z)-OH(12)/0:0)	-0.303215	0.0320043027566993	1.59406618324921	down
7,8-Dihydro-7,8-dihydroxykynurenate	0.566594436436791	0.0370331324126121	1.51783826374144	up
Retinoate	0.406810734757831	0.0143195223061429	1.74039193463895	up
3-Amino-3-(4-hydroxyphenyl)propanoate	-0.465413	0.0277129792271209	1.68187540561173	down
Glucocochlearin	0.686191251871602	0.0480220250409135	1.64602629498135	up
Zearalenone	0.519599194916671	0.00687314382805588	1.7925531754341	up
5,6-epoxy,18R-HEPE	0.885881422158582	0.000198883945228643	2.13721532110805	up
Isoleucylhydroxyproline	0.476543698904354	0.0194656105727198	1.68451638901122	up
6-Hydroxy-5-methoxy-1h-indole-2-carboxylic acid	-0.272591	0.042822982086636	1.49506067797414	down
Tizoxanide glucuronide	-0.620604	0.0362943488149207	1.53933252424516	down
2,3-Dimethyl-5-propylpyrazine	0.88066852152051	0.00473918727708147	1.87611689531529	up
Mirogabalin	0.991943182115301	0.0106536340976191	1.7577170797667	up
5'-Deoxy-5-fluorocytidine	0.677713092346005	0.00412349494162131	2.1222863781532	up
Nicorandil	0.630642015736495	0.00587261391504131	2.10693460398218	up
1-(Indol-3-yl)propanol 3-phosphate	0.802227180426019	0.00281112396260873	2.13912693041418	up
13-ethyl-2,17-dihydroxy-18,19-Dinorpregna-4,9,11-trien-20-yn-3-one	1.08995952505937	0.0356593012918627	1.45866250514316	up
1-Isothiocyanato-3-phenylpropane	-1.18239	0.0111330862960956	1.91107792037983	down
2'-N-Acetylparomamine	0.342320973742035	0.0249963775388044	1.67878198073489	up
7,4'-Dimethoxy-6-C-methylflavanone	-0.638515	0.00789037110914417	1.76892560059591	down
Geranyl-hydroxybenzoate	0.390532495018384	0.0235299027610319	1.75723452616852	up
Topaquinone	0.495124394086583	0.0344305452164856	1.61770385532171	up
Jasmolone glucoside	0.349643708200898	0.0182697198544322	1.85055592161437	up
Daunosamine	0.582218238199084	0.0110344982540059	1.70567597753104	up
Asparaginyl-Lysine	0.289068422133041	0.0206715368952649	1.66527769962373	up
N-Methyltyramine	1.40022717230489	0.0271703651165557	1.62508444093234	up
1-Phenylcyclohexylamine	-1.52046	0.0156573539958047	1.80134023794847	down
Isoquinoline N-oxide	-0.571104	0.0256454144976065	1.6667273719481	down
(2E)-Undec-2-enedioylcarnitine	0.875997647632861	0.0204323430035012	1.5762050296799	up
L-Pipecolate	0.408014752607285	0.00710666277479135	1.76002662210732	up
Dehydrooreadone	0.496715928785879	0.0100722673168788	1.99605938277403	up
Phenformin	0.439951763488214	0.0118418216205138	2.02525261328218	up
DL-2,5-Dihydrophenylalanine	0.388978097251277	0.0028342121701472	1.9939118271892	up
l-Felinine	-0.620584	0.0135181504147895	1.85508903522611	down
(R)-3-Hydroxy-tetradecanoic acid	0.349100092998707	0.00943878381966023	1.70341151820202	up
Lys Thr His	-1.36893	0.0314403552242127	1.80501611318979	down
Secologanin	2.33318967764651	0.0162148087743886	2.10088682374341	up
Trandolaprilat	-2.48908	0.0383525203269863	1.78507799832254	down
2-Ethyl-4-hydroxy-5-methyl-3(2H)-furanone	-0.423701	0.0470481137314038	1.39758045329272	down
1-[(2R,4R,5R)-5-(Aminomethyl)-4-hydroxyoxolan-2-yl]-5-methylpyrimidine-2,4-dione	0.544910766222778	0.0258776690660936	1.69951636290172	up
1,4-Benzothiazine-O-quinonimine	1.60978106684878	0.0232651264301432	1.65590154814694	up
HDMBOA-Glc	1.37355215662302	0.0121804286758778	1.89362473288308	up
Methyltrienolone	0.761771282380808	0.0315509645278022	1.44939454083131	up
Erinapyrone A	0.663766341439117	0.0317895575325048	1.55910234474622	up
Cinnamaldehyde	0.702760522568636	0.0394952220239364	1.49050859145369	up
5-Fluorodeoxyuridine	1.12285051726504	0.0344506620436597	1.64409039518794	up
(±)-Enterolactone	0.752119098349891	0.0300961146175349	1.57597505266454	up
19-Norandrosterone	1.15162196766881	0.0399157977018597	1.87557622967449	up
Lipoyllysine	1.06761752950335	0.00573642671371374	1.84797871184569	up
Metronidazole	1.16353292408018	0.0378904848869625	1.62920385492257	up
Boldione	0.672838791332249	0.0461908572703251	1.41295022773847	up
Arg Gln	0.617254158782581	0.0237357379960185	1.66392024784698	up
3-(Aminomethyl)-2,5,9-trimethyl-7H-furo[3,2-g]chromen-7-one	0.997053134005449	0.0392688749015123	1.41265026475922	up
12-oxo-PDA	0.301728886184839	0.0476049196846653	1.58651386841411	up
3β-Hydroxy-19-oxochol-5-en-24-oic Acid	-0.516692	0.0373014501811365	1.80364871259099	down
Dihydrolipoamide	5.37202910275602	0.00369833570583465	2.23598790324109	up
(x)-1,2-Propanediol 1-O-b-D-glucopyranoside	0.43729721479063	0.018486229934982	1.88033189765415	up
1,3,5-Hexatriene	-0.480819	0.003916611756595	2.20443533920003	down
(3xi,5Z)-1,5-Octadien-3-ol	-0.350096	0.0186848573238728	1.98224018848051	down
2-Hydroxy-2,6,6-trimethylcyclohexanone	-0.314161	0.0171738159469164	1.98945244246676	down
3,6,8-dodecatrien-1-ol	-0.348045	0.0325104521665925	1.86791042505066	down
alpha-Irone	-0.435549	0.02662504397422	1.89754747397169	down
alpha-Valerenol	-0.463632	0.0139989162862821	2.03339064645233	down
4-[5]-ladderane-butanoic acid	-0.427112	0.0289614761496465	1.90705921700933	down
(1(10)E,4a,5E)-1(10),5-Germacradiene-12-acetoxy-4,11-diol	-0.414363	0.0302382861985119	1.93673893636147	down
5α-Androst-16-en-3α-ol	-0.498436	0.0200824204418611	1.98117400615949	down
14,15-DHET	-0.518109	0.0448905800244412	1.80757658797451	down
Tetracosahexaenoic acid	-0.461454	0.0315543573740255	1.87051858147322	down
Ursodeoxycholic acid	-0.496434	0.0252648006883294	1.92034582939692	down
Chenodeoxycholic Acid	-0.538161	0.0223302080726152	1.97086934200474	down
5,5-Dimethyl-2(5H)-furanone	-0.421853	0.00722839880357126	2.10828922957072	down
2-Cyclohexen-1-one	-0.461366	0.00149489142278641	2.33239463159595	down
SM(d16:1/PGE2)	-0.375365	0.0290196995702635	1.80032592238395	down
4-Hydroxy-4-(methylnitrosoamino)-1-(3-pyridinyl)-1-butanone	1.73878030818675	0.00120471703398212	2.41766452364597	up
Tetralin	-0.384158	0.00332621853787265	2.07517725766497	down
xi-3-Methyl-3-cyclohexen-1-ol	-0.493341	0.0419548453657064	1.49958728318827	down
2-Isopropyl-1,4-hexadiene	-4.96998	0.0284378409049705	1.71097091936338	down
9-Oxononanoic acid	-0.478013	0.016475377327693	1.78819555033102	down
5-(1-hydroxypropan-2-yl)isolongifol-5-ene	-2.20426	0.0189948510329373	1.79121734344514	down
1,3-Octadiene	-3.61108	0.0421026142366992	1.60289399700947	down
3,10-Dihydroxydodecanoylcarnitine	0.42931263514638	0.0178995422677789	1.83505808260495	up
Hirsutin	1.09135659804182	0.00792477445944533	2.08830287537239	up
3-(2,4-Cyclopentadien-1-ylidene)-5alpha-androstan-17beta-ol	-0.99961	0.000393828056218928	2.35914233467417	down
5-Phenyl-1,3-pentadiyne	-0.62252	0.044463531954841	1.73932575643675	down
Ethylbenzene	-0.644488	0.0434677714113459	1.72788292605391	down
(8E,15E)-1,8,15-Heptadecatriene-11,13-diyne	-0.614022	0.0262498625919428	1.83213821638283	down
Nabilone	-0.756681	0.0265285706505957	1.86109049735214	down
Antroquinonol	-0.635849	0.0135711746138552	1.98112183628915	down
Avermectin A1b	-0.593309	0.0327335982995024	1.77512599427362	down
MG(0:0/14:0/0:0)	0.444791559227829	0.0462087289017342	1.66244739602771	up
PE(14:0/0:0)	0.520558271705314	0.025176184792202	1.85233684513941	up
1-Pentadecene	-2.92966	0.0396003190073726	1.57477015058509	down
(9Z,12Z,15Z)-Octadecatrienoic acid	-1.60074	0.0356031815168818	1.62327061190073	down
12-oxo-9E-octadecenoic acid	-1.60406	0.0442250265185171	1.54798736519533	down
2,4-Hexadien-1-ol	-2.93399	0.0455471246957452	1.52094111603684	down
Vinaginsenoside R14	0.68558801029609	0.00267196633213155	2.07509778081962	up
Dapdiamide A	1.26999704230572	0.0129066104526521	2.07714299753049	up
Pregnanetriol 3a-O-b-D-glucuronide	1.23343564005155	0.0153724074838675	2.09167781562197	up
PE(22:0/18:1(12Z)-2OH(9,10))	0.563471596313608	0.0393596710265281	1.46219488806362	up
PA(20:1(11Z)/22:2(13Z,16Z))	-0.661677	0.0309841672290054	1.73219094921298	down
Astragaloside III	-0.846001	0.0369538963944387	1.83329728609013	down
(+)-Camphor	-0.444235	0.0144110002700604	2.01144741184529	down
2-(4-Hydroxyphenyl)ethanol	-0.476122	0.0213703550751548	1.9447331872716	down
2-Methyl-3-(2-pentenyl)-2-cyclopenten-1-one	-0.435594	0.0140444543467975	2.00759725464322	down
2-Cyclohexylidenecyclohexanone	-0.441534	0.0255363339166457	1.89823387154576	down
Neocnidilide	-0.496812	0.0200771832400097	1.94197023085997	down
11-Dodecenoic acid	-0.45546	0.0214429507092454	1.92523	down
Methyl farnesoate	-0.555391	0.0266687365650262	1.85027513606166	down
Glyceraldehyde phosphate	0.471440939387181	0.0179484835173836	1.83727656172594	up
12-Oxo-2,3-dinor-10,15-phytodienoic acid	-0.490703	0.0420822660875632	1.76961454493916	down
3beta-Fluoro-5beta-pregnan-20-one	-0.750029	0.0400500342490144	1.78432516739989	down
3beta,21-Dihydroxy-4,4,14-trimethyl-5alpha-pregn-8-en-20-one	-0.577361	0.0263578513518157	1.84399153403362	down
Deoxycholic acid	-1.09388	0.0327313376477712	1.83927901470357	down
Myriocin	-0.619659	0.0339644057781182	1.77263675034339	down
6-Methylthiohexanaldoxime	1.59945744482575	0.0462892953771198	1.55001146367973	up
4Alpha-hydroxymethyl-5alpha-cholesta-8,24-dien-3beta-ol	0.374390778439554	0.0290698843551596	1.64066434084825	up
(13Z,16Z)-Docosadienoic acid	-0.391872	0.0135388844171512	1.90470685301995	down
Cucurbitacin B	0.653196900402231	0.014663854067015	1.92982086259269	up
Butirosin A	-0.654884	0.0232414270785441	1.8188988128433	down
3''-Hydroxy-geranylhydroquinone	2.25176431689269	0.000318909091973198	2.15895652013405	up
1-H-Inden-1-one,2,3-dihydro-3,3,5,6-tetramethyl	0.401211363075948	0.0495330076510468	1.56632294099192	up
Stearoylglycine	0.411424202462663	0.00614635463528662	1.90117331792611	up
4alpha-formyl-ergosta-7,24(241)-dien-3beta-ol	1.0528088775686	0.0150585842330834	1.9611592710736	up
3,5,7-Trimethyl-2E,4E,6E,8E-decatetraene	0.528087179562033	0.0132334300817203	1.80378098952726	up
Camellenodiol	0.486918718645836	0.0184999411877833	1.57176596572687	up
2-Polyprenyl-6-methoxyphenol	2.37133643491155	0.0306126529967535	1.95837808553071	up
Cyclopentanecarboxylic acid	-0.288716	0.0267043843675112	1.96290713599143	down
m-Xylene	-0.340933	0.026070160248795	1.94942682696472	down
cis-3-Ethoxy-p-menth-1-ene	-0.843234	0.0246086586094369	1.74493155862612	down
Petroselinic acid	-0.825183	0.0197751764613123	1.75400633378396	down
6-Deoxyfagomine	0.981178353992459	0.0497888654589825	1.82319910404127	up
7-Epi-12-hydroxyjasmonic acid	1.24076351620024	0.0484540380376016	1.59729447368386	up
PA(22:6(4Z,7Z,10Z,13E,15E,19Z)-OH(17)/13:0)	0.47256178897146	0.0188117555594876	1.79986842996758	up
4-Acetyl-6-tert-butyl-1,1-dimethylindane	-0.705376	0.0360886171616904	1.5988662883606	down
Benzoic acid	0.440723767749528	0.0311395438151202	1.5655191846412	up
11beta,17beta-Dihydroxy-4,17-dimethylandrost-4-en-3-one	0.384918608010902	0.023179426737561	1.64767656645688	up
Propylene glycol stearate	0.293497757333354	0.0132749899417735	1.84676456463315	up
(1R,2S,3S,4R)-p-Menthane-2,3-diol	-0.340726	0.0318223623316248	1.64879529378498	down
Bakkenolide C	0.790748661499534	0.0182373268085962	1.6763956282169	up
20a,20b-Dihomo-9-oxo-11R,15S-dihydroxy-5Z,13E-prostadienoic acid	0.326235902194425	0.0320179779943275	1.62486856855952	up
(3beta,5alpha,6beta,7alpha,22E,24R)-Ergosta-8,22-diene-3,5,6,7-tetrol	-0.305511	0.0209326957184884	1.72871193968556	down
3-oxo-2-(cis-2'-pentenyl)-cyclopentane-1-octanoate	-0.335842	0.046247748776573	1.63750659934623	down
DG(2:0/20:4(5E,8Z,12Z,14Z)-OH(11R)/0:0)	-1.52197	0.0297014783935205	1.73253094808007	down
N2-Galacturonyl-L-lysine	1.41318640596433	0.0126618845950585	1.80093698232349	up
5-(2-Aminopropyl)benzofuran	1.3036399656716	0.0486535692608754	1.49629727348203	up
Astromicin	0.839269553699949	0.0204470822585875	1.72268078264518	up
Pyrimidodiazepine	-0.751513	0.0103936104104261	1.86018091245877	down
3-Methylcyclopentene	-0.301436	0.0398449716342688	1.68261837699295	down
Ganoderic acid DM	-0.399795	0.00322113208468102	2.15035685085104	down
Irinotecan	0.360097133379485	0.0425839697578592	1.53049498962009	up
Ganoderic acid H	0.731532678190331	0.0114682526227759	1.80074538253821	up
Eicosapentaenoyl Ethanolamide	-0.376515	0.00670880740973173	2.09058503547211	down
Aminoimidazole ribotide	0.374982256023846	0.0465487981466654	1.52107129851281	up
9-O-Acetylneuraminic acid	0.400498426182066	0.0414284983815118	1.62207771014209	up
3-Phosphoadenosine	0.819346339256665	0.0453527395815274	1.73788177886913	up
(22E,24E)-1α,25-dihydroxy-26,27-diethyl-22,23,24,24a-tetradehydro-24a-homovitamin D3 / (22E,24E)-1α,25-dihydroxy-26,27-diethyl-22,23,24,24a-tetradehydro-24a-homocholecalciferol	-0.38904	0.0399507857117876	1.68766772522292	down
Petunidin 3-(6''-p-coumaroyl-glucoside)	0.564075842921278	0.00527527475045957	2.14094917973029	up
1-Ethylaziridine	-0.767007	0.00956436050534903	2.16155391268912	down
L-argininium(1+)	0.360863378747834	0.0169784055806093	1.7647995847703	up
5'-O-beta-D-Glucosylpyridoxine	0.315452940051413	0.0493700999064167	1.51936765286717	up
N-Acetylmannosamine	1.28572570694714	0.0419068696191933	1.53592742456783	up
Galactosyl 4-hydroxyproline	1.29572143939566	0.0480189326722275	1.46429	up
2-Hydroxy-1,4-benzoxazin-3-one sulfate	0.63061826319262	0.0457158287449461	1.6302492619898	up
3-(1-Pyrrolidinyl)-2-butanone	0.751660411255393	0.0184978879694594	1.83000214309385	up
Arnidenediol	-0.482111	0.0292858196868173	1.62471715202311	down
13(S)-HODE methyl ester	-0.298232	0.0155123508801536	1.88126255877079	down
Campestanol	-0.645273	0.00121006591100677	2.25564252736414	down
