# Supplementary material for: Acupuncture Alleviates Neuroinflammation in Chronic Migraine by Modulating Lactobacillus and Its Metabolite Pathways
Source: Pain Res Manag. 2026 Jun 23;2026:5189419. doi: 10.1155/prm/5189419 (PMC13287961; doi:10.1155/prm/5189419)
Supplement: Supplementary file 8 — Supporting Information 8 Supporting Table S6: Differential metabolites (Mod vs Acu). This table lists the 297 differential metabolites identified between the model (Mod) and acupuncture (Acu) groups, together with the relevant statistical parameters reported by the differential analysis workflow. [file PRM-2026-5189419-s007.xlsx]

## Sheet: Con vs Mod
Name	Mod:Acu (log2FC)	Mod:Acu (Pvalue)	Mod:Acu (VIP)	Regulated
Myricanol 5-(6-galloylglucoside)	0.770396101445865	0.0289091599788356	1.72457984377995	up
Sandoricin	0.675388361331262	0.00641736513739466	2.00939905320739	up
Bacteriochlorophyllide b	0.464268595169605	0.028290653550158	1.70099934475336	up
22-Deoxoisocucurbitacin D	0.668169494196304	0.00729506849623871	1.98773355392056	up
Cysteinyl-Leucine	0.669311686016559	0.0131628940429791	1.9370565631797	up
3-Hydroxyisovalerate	-0.991001	0.0034076577198045	2.16236347479494	down
(S)-2-Phenyloxirane	-0.718319	0.0225832659663893	1.79824750497253	down
Butanal	-1.12424	0.00525872533008699	2.0919067515156	down
2-Hydroxycarbamazepine	-0.377619	0.0226972402580329	1.86640612386445	down
GDP-D-mannuronate	1.54796873551436	1.34703235066062e-06	2.63780477318384	up
Benzo[a]pyrene-9,10-oxide	0.382298820518676	0.0237116357415294	1.76187675015098	up
Phenylalanylvaline	-1.38822	0.0263958009923623	1.80810758910315	down
Tatridin B	-1.00093	0.0389169296839237	1.79207454585778	down
(S)-alpha-Terpinyl glucoside	-1.83235	0.0387409566051068	1.82849253255895	down
Mitiglinide	0.834582171609996	0.0380343313095592	1.64218572112663	up
Bromobenzene-3,4-oxide	-1.1007	0.0396246279995824	1.73519516292983	down
trans-isoeugenol-O-glucuronide	0.586777596999425	0.0145979304627569	1.87877186246919	up
L-Arginine	0.553565940365263	0.0234351159672213	1.76109954112837	up
Phenylalanylthreonine	-0.955563	0.00771804087282674	2.09215437908422	down
epsilon-Captrolactone	-0.61891	0.00534432906183935	2.02106196976116	down
Dimethyl sulfone	0.706715288122036	0.0411678013010423	1.62038530346472	up
Artemidiol	0.782090766615278	0.0467825381330572	1.62219671430762	up
Acipimox	1.36968219284242	0.0109065148370744	1.8997325568982	up
3-(2-Hydroxyphenyl)propionic acid	-0.446837	0.0223369113356934	1.79421212054025	down
2,2'-Azobis(amidinopropane)	0.429523400541563	0.0207880139355664	1.81085046076291	up
Menthyl ethylene glycol carbonate	0.770261307147497	0.0298170581417899	1.79928924922142	up
3-Hydroxyoctanoate	0.79284395636065	0.00468984463576719	2.13087238389351	up
4-Deoxypyridoxine	-0.93254	0.0417304426690858	1.76471108628769	down
4-Ethynylaniline	-1.26835	0.0268556537658334	1.82921092659295	down
(3R,7R)-1,3,7-Octanetriol	0.559574411892041	0.0375599307656096	1.69131102868056	up
Sequiterpene Lactone 326	0.277302874485615	0.043320239894517	1.62393018000784	up
1-(4-Methoxyphenyl)-1-penten-3-one	0.822223591887316	0.0299242896642799	1.74193015978839	up
2-Hydroxy-6-oxo-6-phenylhexa-2,4-dienoate	-1.29455	0.0137906405010965	2.07201196784224	down
(1S,4Ar,5R,8S,8aS)-2,5-dimethyl-8-propan-2-yl-4,4a,6,7,8,8a-hexahydro-1H-naphthalene-1,5-diol	0.630635219050874	0.0122334196518026	1.97129716356048	up
7C-aglycone	1.53030307254119	0.0276675760091599	1.9237233225566	up
N2-Succinyl-L-ornithine	0.309586505762027	0.0186583969533287	1.82464972504695	up
Secoeremopetasitolide A	0.372402288712136	0.00320727380782757	2.0971444068194	up
(2,5-Dihydroxypyrrol-1-yl) 5-[(3aS,4S,6aR)-2-oxo-1,3,3a,4,6,6a-hexahydrothieno[3,4-d]imidazol-4-yl]pentanoate	0.356713733267032	0.0494862316527766	1.65343091058792	up
2-Naphthol	0.337772893790975	0.0400177682374214	1.62697121477038	up
3,4-Dihydroxy-2-methoxy-4-methyl-3-[2-methyl-3-(3-methyl-but-2-enyl)-oxiranyl]-cyclohexanone	0.493482370524732	0.00338694814110638	2.19727213440252	up
L-Lysine monohydrochloride	-1.37149	0.0373074519187732	1.81370204364637	down
1-hepten-3-one	1.1780205685951	0.0240728533970526	1.77626876502423	up
trans-4,5-epoxy-2(E)-Decenal	0.503180065563682	0.00628504508112742	2.11788975719331	up
5-Methylcytosine	0.323728035633572	0.0435643582127868	1.68156161581012	up
5-Ribosylparomamine	1.07146005318398	0.0464619607507981	1.61119325636187	up
1,2,3,4-Tetrahydro-alpha,7-dihydroxy-beta-(hydroxymethyl)-9-methoxy-3,4-dioxocyclopenta[c][1]benzopyran-6-propanal	-1.72396	0.00189336070013142	2.3054484866577	down
5-O-Caffeoylshikimic acid	-1.08243	0.0183339488635577	1.9257624034718	down
1-(3-Pyridinyl)-1,4-butanediol	-0.845894	0.0274136648427532	1.78884373484888	down
Nebramine	1.5904763790367	0.0333344044186156	1.74182022889021	up
Lamivudine sulfoxide	-0.907722	0.000870292824579099	2.3133416427124	down
Siderol	0.547213378037215	0.0367323064971252	1.68957005451613	up
4b-Hydroxystanozolol	0.323564413739719	0.0430097554036025	1.61988205364903	up
Armexifolin	-0.73337	0.038032667976045	1.6119411016301	down
9,10,16-trihydroxy palmitic acid	0.976593706649067	0.000849737773008434	2.28600291903002	up
(3beta,9beta)-7-Drimene-3,11,12-triol	0.573736779409288	0.0179553678538769	1.91862796490662	up
Lysylarginine	0.510708089145456	0.00540437377779506	2.08656610502454	up
4-Trimethylammoniobutanoic acid	-1.31458	0.0374410328261311	1.80684443869733	down
3-(2-Hydroxyethyl)histidine	-1.33247	0.0339983701402629	1.85246100742426	down
Scymnol	-0.483098	0.0175186547800301	1.86575017239888	down
Cytidine	-1.83873	0.015767116068517	1.95379134736892	down
Fungichromin	-0.43012	0.0390948288100784	1.62383950895128	down
Pentadecanoic acid	-0.777313	0.0377058904740031	1.70182200189526	down
Jervine	-0.82923	0.0197693812615072	1.86029274810966	down
PA(24:0/PGF1alpha)	-0.983246	0.00946490885540071	2.00155517003996	down
Gamma-glutamyl-L-putrescine	-0.576747	0.00451034677367261	2.10504609821732	down
Cholesteryl hemisuccinate	-0.303024	0.0147366381261005	1.8510269729749	down
SM(d20:1/22:6(5Z,8E,10Z,13Z,15E,19Z)-2OH(7S, 17S))	-1.22528	0.0133715729398754	1.99274918092492	down
14(15)-EpETE	0.689278505247237	0.021890560567133	1.82983592054161	up
16,16-dimethyl-PGA1	-0.528719	0.0491655787492338	1.61796626277774	down
1-Acetyl-3,27-dihydroxywitha-5,24-dienolide 3-glucoside	-0.913153	0.0204449469623548	1.77634710535615	down
PG(5-iso PGF2VI/i-20:0)	-0.403066	0.0427216100677938	1.63587066551925	down
(8S,9S,10S,11S,13S,14S,17R)-11,17-Dihydroxy-17-(2-hydroxyacetyl)-10,13-dimethyl-1,4,5,6,7,8,9,11,12,14,15,16-dodecahydrocyclopenta[a]phenanthrene-2,3-dione	0.984890998912789	0.0242398913914064	1.90589300522075	up
PC(PGF1alpha/18:3(6Z,9Z,12Z))	-0.440349	0.0320074619748691	1.71911937555925	down
Cortisol 21-acetate	0.715488320005877	0.0433517708207984	1.64147948410615	up
4R-Hydroxy solifenacin	1.45718775265761	0.0475102533000319	1.6651733681728	up
PG(16:1(9Z)/PGJ2)	0.886326026139727	0.0259501488214452	1.77292151288747	up
MG(0:0/15:0/0:0)	-1.17128	0.000716123740958944	2.35525576231048	down
Hyodeoxycholic acid	-0.818825	0.0161755785930297	1.96644673100182	down
2-[[3-Cyclohexyl-1-[2-[3-(diaminomethylideneamino)propylcarbamoyl]piperidin-1-yl]-1-oxopropan-2-yl]amino]acetic acid	-0.685249	0.0248595040816293	1.87668746193712	down
Carnosol	-0.819666	0.0335516728379179	1.68432493296988	down
5(S)-HETE	0.922540860461176	0.0306394960511478	1.71734585506377	up
9-Hydroxyrisperidone	0.497615631559383	0.0209554072768696	1.8447296413007	up
Octadecanedioic acid	-0.857512	0.00883191102342827	2.02808194482009	down
DG(19:0/20:5(7Z,9Z,11E,13E,17Z)-3OH(5,6,15)/0:0)	-0.545315	0.0271434804373981	1.74671295925221	down
Sorbitan oleate	-1.32098	0.030535818121504	1.78371634652448	down
C16 Sphingosine	-2.03963	0.035512570556964	1.85778711819511	down
Cholylthreonine	-0.827935	0.0259344312894703	1.85802948144473	down
Hexadecasphingosine	-3.18346	0.0266544815847357	1.9366524548221	down
PE(PGE2/15:0)	0.710180417521812	0.024989785120823	1.78121228274505	up
9,10-DiHOME	-0.786195	0.0385227609494947	1.81759927437685	down
PIP2(16:0/16:1(9Z))	-0.401512	0.0320724816384869	1.70899978634075	down
5-Hexyltetrahydro-2-furanoctanoic acid	-0.686283	0.0135337312931899	1.89916931196961	down
PE(DiMe(13,5)/TXB2)	0.758099420163086	0.00312752585144896	2.15828179018404	up
13-Demethyl tacrolimus	0.60043525714456	0.0475539706743846	1.62884205865334	up
PA(22:0/22:2(13Z,16Z))	0.736977602733007	0.0295407742213715	1.72805487168695	up
3b,12a-Dihydroxy-5a-cholanoic acid	-1.42835	0.0484867775623334	1.76053120795735	down
Ulimorelin	-0.599013	0.019960540333396	1.8974037756123	down
1-Nonadecanoyl-glycero-3-phosphoserine	-0.641556	0.037081698038308	1.78070036018965	down
(-)-alpha-Bisabolol	-0.568627	0.0407702570748985	1.67412677486735	down
Hexadecenoylcarnitine	-1.72795	0.0427570543666333	1.7513992640281	down
PG(a-25:0/20:4(5E,8Z,12Z,14Z)-OH(11R))	0.527291765536027	0.0213419096800088	1.81699428752492	up
Methymycin	0.276082593362447	0.0333303200734121	1.67402852255978	up
Deoxycholylmethionine	-0.612147	0.00845860929335054	2.21849856976285	down
MADECASSIC ACID	0.471227084289666	0.00350392842105483	2.13634229335386	up
9,12-Octadecadiynoic Acid	0.541865703850898	0.0485872415487951	1.56908567139665	up
cis-5-dodecenoic acid	-28.6756	0.02762797137972	1.91270949231677	down
2-Amino-5-oxohexanoate	-1.23856	0.0195530149391615	1.94622782982682	down
DG(19:0/PGF2alpha/0:0)	0.759444591993776	0.0330573768547613	1.79886102699743	up
5-Amino-5-(4-hydroxybenzyl)-6-(D-ribitylimino)-5,6-dihydrouracil	-2.12089	0.0176111183279084	2.02223526808381	down
12-Hydroxy-8,10-octadecadienoic acid	-1.2373	0.0448253071000633	1.77701394973067	down
HU-211	-0.499489	0.0108138688269416	1.90707498881037	down
2-(10-Heptadecenyl)-6-hydroxybenzoic acid	0.652303082895448	0.0343758559070539	1.74565641562505	up
5-Oxoavermectin ''1a'' aglycone	2.0808458047188	0.0402305483007898	1.77982614977189	up
Vaccenic acid	0.857066132089447	0.00875786722875925	2.02237832851855	up
Citrulline	-0.938855	0.013844593659451	2.04038182295927	down
Halaminol A	0.389476236450608	0.0382088260134258	1.65383144031247	up
N-Acetylgalactosamine	-0.418751	0.00220298413254654	2.28386248181934	down
Asn-Leu-OH	-0.677729	0.0166621281023999	1.96800039648944	down
Saponin H	-3.40181	0.0219205759934448	1.96110292282916	down
4-Fluoro-N-methyl-L-phenylalanyl-N-methyl-L-valyl-3-(1,1-dimethylethyl)-N-ethyl-L-tyrosinamide	1.04491744031581	0.00968173944400641	1.9709553855263	up
L-Erythrulose	-0.506299	0.0243830948774146	1.80339562906723	down
Esculentic acid (Phytolacca)	0.663997732736697	0.0136630493176804	1.91061152077795	up
Stearic acid	-1.68132	0.00699499904095601	2.09563236100463	down
N-succinyl-chitosan	-0.422488	0.0069119372353223	2.23438384659713	down
a-L-Arabinofuranosyl-(1->3)-b-D-xylopyranosyl-(1->4)-D-xylose	-0.558624	0.00450281730515184	2.15434674755458	down
1-Aminocyclopropane-1-carboxylate	-0.40666	0.00887540384659136	2.13530926854232	down
3,4-Dihydro-7-hydroxy-2-methylene-3-oxo-2H-1,4-benzoxazine-5-carboxylate	0.667339492201663	0.00950602364120172	1.93139563619801	up
1-Piperidineethanol, alpha-((2-nitro-1H-imidazol-1-yl)methyl)-, 1-oxide	-0.318005	0.0410804534325098	1.74836748838006	down
UDP-3-O-(3-hydroxytetradecanoyl)-D-glucosamine	-0.441273	0.0119612864421416	2.14126197655549	down
Malic acid	-0.503191	0.0347723646351884	1.74500982210095	down
1-Carboxyethyl	-0.475004	0.0274846841423401	1.78954217643333	down
Acetyl-DL-Valine	-1.10755	0.0157930615286137	1.98044152528679	down
2,4-Bis(acetamido)-2,4,6-trideoxy-beta-L-altropyranose	-1.6034	0.0215932283952146	1.95075852133086	down
3-methyl pyruvic acid	-0.653989	0.0274142740116704	1.84426254931431	down
L-Valine	-1.53203	0.0239736044435326	1.95066040233934	down
N-Hydroxy-L-valine	-1.32816	0.029682266453614	1.89674635666557	down
Nitrosoguanidine	-2.53997	0.0229155073008253	1.96170850592462	down
Minoxidil	-1.10821	0.011516980160199	2.14356748609885	down
1-Deoxy-1-morpholino-D-fructose	-1.66523	0.0180586579883619	2.01731233268285	down
Deoxyinosine	-0.820211	0.0307537680518639	1.8070853586707	down
Salicylic acid beta-D-glucoside	0.438607450274369	0.0217363438605392	1.82305265947809	up
2-Hydroxy-6-oxoocta-2,4,7-trienoate	0.554359840899052	0.0441271476717564	1.64693894910565	up
Tetrahydrodipicolinate	-0.318588	0.0126923662789231	1.96243596955173	down
N-Acetyl-4-O-acetylneuraminic acid	-0.312927	0.0324887906423693	1.85142665403835	down
Homotrypanothione disulfide	-0.407336	0.00527492906203008	2.12441859772813	down
Eptifibatide	-0.405747	0.0184530853375879	2.02215567577399	down
L-Leucine	-1.44222	0.0234344004250165	1.96694350347083	down
cis-3-(3-Carboxyethenyl)-3,5-cyclohexadiene-1,2-diol	-0.303751	0.00864078041850961	2.02878103949736	down
2-Methyl-3-oxopropanoate	-1.40899	0.0196820411232182	2.03093472875662	down
Torvanol A	-0.497332	0.0232609024366338	2.01171674771533	down
Guanethidine	0.997383736890696	0.0221583805316157	1.92629034510641	up
Ethyl menthane carboxamide	0.883502340635431	0.0242381594164357	1.8931731260913	up
Pimelate	2.69315824666329	0.0445162578330874	1.80079771803482	up
Gabapentin	-0.948847	0.0226591229187916	1.84902476873852	down
11-nitro-1-undecene	-0.492253	0.0246959979100269	1.90314410041138	down
Tetracosatetraenoic acid (24:4n-6)	-0.844479	0.0422741411927939	1.69853846231406	down
6-methyl-5-Hepten-2-one	-1.14593	0.0445346571046885	1.68526904231386	down
Betulin	-0.897922	0.0461131001925854	1.67685692712262	down
3-Hexaprenyl-4,5-dihydroxybenzoate	0.687330401093709	0.000206821723934607	2.42453121853674	up
Faradiol myristate	0.422868309618835	0.034516647255491	1.68054599903712	up
Achimilic acid	0.712196550592967	0.00577418611552758	2.01896934913723	up
7,8-Dihydro-7,8-dihydroxykynurenate	0.567092292958206	0.0464883520092431	1.65237973459088	up
4-hydroxy-5-[4-hydroxy-3-(sulfooxy)phenyl]pentanoic acid	1.1174084393904	0.0211792756265479	1.83716662891559	up
Niazinin	-0.699078	0.0254147817382518	1.94011041293895	down
Indenolol	-1.16415	0.0379304238939847	1.69749715129032	down
5(S),6(S)-DiHETE	-1.07437	0.0486381316562766	1.60996043739753	down
Zearalenone	0.563956548976887	0.00820070414127142	1.95666373765923	up
5'-Deoxy-5-fluorocytidine	0.431561594326344	0.0236623892498169	1.92709843550127	up
1-(Indol-3-yl)propanol 3-phosphate	0.58905827561732	0.0101546680762389	2.10221667550842	up
Bisnorbiotin	-1.19346	0.0335778393460072	1.74924409451141	down
Asp Thr His Ile	-0.467114	0.0340310197090311	1.69195825382805	down
1-Phenylcyclohexylamine	-2.17635	0.00519098615924069	2.20418473961998	down
p-Methoxycinnamic acid ethyl ester	0.312042926505366	0.0149704356952809	1.92023765434821	up
3-Methyl-4-phenyl-3-buten-2-one	0.299140347719354	0.0226624678944337	1.80734900312269	up
(2r,3r,5s,6r)-2,6-Bis(hydroxymethyl)piperidine-3,4,5-triol	-1.17664	0.00144517170650051	2.32611770204609	down
2,4,6-undecatrienal	0.796857844623137	0.0205556405700342	1.84422989772079	up
(R)-3-Hydroxy-tetradecanoic acid	0.345586479938072	0.0334152169811535	1.74564980646979	up
Lys Thr His	-0.956687	0.0403222912485291	1.81524282279827	down
Secologanin	1.56057305957476	0.0322127492499241	1.87424773490897	up
1-Pyrrolidinecarboxaldehyde	0.825701675093116	0.046641079225371	1.65724185216177	up
1,4-Benzothiazine-O-quinonimine	1.22758232892864	0.0483693626130467	1.60767105477432	up
2,6-di-tert-butylbenzoquinone	0.34695198209828	0.0331076852934197	1.74049174320206	up
Gluten exorphin C	-0.713173	0.018098840512644	1.87752731237992	down
N-Docosahexaenoyl Valine	0.401687824800172	0.0268269499082153	1.74415	up
Colforsin daropate	-0.38774	0.0257297679023132	1.85727194922792	down
Alanine lactate pyruvate	0.791974779766016	0.0462347060167906	1.65444128057218	up
Validoxylamine A 7'-phosphate	-4.89355	0.0473660758231777	1.80754309199593	down
Val Lys Lys His	-0.600103	0.0264425802660906	1.8453395509853	down
4-Hydroxy-5-phenyltetrahydro-1,3-oxazin-2-one	-1.17862	0.00513987789703879	2.16949791917311	down
L-Fucose 1-phosphate	-1.66791	0.00469312906643972	2.1136931951962	down
Proscillaridin	0.799275392407241	0.0497763439944776	1.65307353477274	up
Dezocine	-0.459222	0.00561955138650304	2.18560327553651	down
N-(1-Deoxy-1-fructosyl)proline	-1.77141	0.0384595023069929	1.65707074345899	down
PC(24:1(15Z)/PGF1alpha)	-0.893074	0.0300875233056775	1.74714570972341	down
TG(16:1(9Z)/18:1(11Z)/22:4(7Z,10Z,13Z,16Z))	1.18609005160464	0.0324435944675949	1.64962332450011	up
3尾-Hydroxy-19-oxochol-5-en-24-oic Acid	-0.451019	0.0427963369594812	1.69913423279972	down
p-HPEA-EDA	-0.899609	0.0153878409512755	1.91693461597507	down
C16 Sphinganine	-0.691068	0.00994674382573525	1.97155773781128	down
Dihydrolipoamide	4.63963059465933	0.00395049255734651	2.34598111073997	up
(2-Ethyl-2,4,4-trimethyl-1,3-oxazolidin-3-yl)oxidanyl	1.29543481947131	0.0475458519117895	1.6456413783454	up
(S)-(-)-Perillyl alcohol	-0.366636	0.0436971932155922	1.67550260336704	down
Monomenthyl succinate	-0.462461	0.0389216497673421	1.72137210514587	down
Docosahexaenoic Acid ethyl ester	-0.724112	0.0279397530254518	1.7991135202319	down
Dibutyl sulfide	-0.521019	0.0332795365639407	1.75079583178837	down
(x)-1,2-Propanediol 1-O-b-D-glucopyranoside	0.526839515618841	0.0254856093379384	1.78002119604957	up
Rumenic acid	-0.603605	0.000193431440970619	2.41999646233101	down
1,3,5-Hexatriene	-0.460819	0.0122555440092304	1.97213346193261	down
3-Methylphenylacetic acid	-0.481132	0.035306107424909	1.7367417480795	down
2-Hydroxy-2,6,6-trimethylcyclohexanone	-0.40236	0.00588441250543096	2.11733149998827	down
3,6,8-dodecatrien-1-ol	-0.442911	0.0193227418022342	1.8974911244005	down
alpha-Irone	-0.545685	0.0158389284468639	1.92972960128094	down
alpha-Valerenol	-0.527	0.0189833681087528	1.90177541401677	down
4-[5]-ladderane-butanoic acid	-0.557437	0.0131764680089806	1.95616219832848	down
5伪-Androst-16-en-3伪-ol	-0.60336	0.0150695217821859	1.94525134324641	down
14,15-DHET	-0.701547	0.0161035704965281	1.93158217405452	down
Tetracosahexaenoic acid	-0.594425	0.0188934146317724	1.88833129259945	down
Ursodeoxycholic acid	-0.6055	0.0203960365063281	1.87799	down
Chenodeoxycholic Acid	-0.586655	0.0233560517650822	1.8407151590415	down
5,5-Dimethyl-2(5H)-furanone	-0.458867	0.0129433006729248	1.95866807431389	down
2-Cyclohexen-1-one	-0.407141	0.0118836903149727	1.98038223173162	down
SM(d16:1/PGE2)	-0.475568	0.0267192702289883	1.81468692242536	down
(-)-Jasmonic acid	-1.03251	0.0418515339237385	1.6445	down
15:6(2Z,4E,6Z,8E,12E,14)(6Me,8Me,10Me[S],13Me)	-0.361936	0.0218814954397042	1.83565512372792	down
N-Eicosapentaenoyl Alanine	-2.08227	0.0303929449252669	1.83524354233946	down
Caprylic Acid (Octanoic Acid)	-0.407521	0.031826035489477	1.73004097707468	down
Cystophorene	-0.764335	0.0123240982689795	1.96281186538107	down
(8R,9R,10S,13R,14S)-1,2,3,4,5,6,7,8,9,10,11,12,14,15,16,17-Hexadecahydrocyclopenta[a]phenanthrene-13-carbaldehyde	-0.418423	0.0370899624599757	1.69691361414003	down
xi-3-Methyl-3-cyclohexen-1-ol	-0.385363	0.00841793321320591	2.00976384627732	down
2-Isopropyl-1,4-hexadiene	-3.64065	0.0418656835018218	1.80429346291266	down
5-(1-hydroxypropan-2-yl)isolongifol-5-ene	-1.32953	0.0159962585740494	2.07080906130319	down
3-(2,4-Cyclopentadien-1-ylidene)-5alpha-androstan-17beta-ol	-0.980656	0.0447518436686255	1.75403014354248	down
PA(PGF2alpha/20:2(11Z,14Z))	0.720200112277839	0.0481889778231414	1.61677540493452	up
Vinaginsenoside R14	0.739461751165619	0.000261398954278255	2.42794069311134	up
(9S,10S)-10-hydroxy-9-(phosphonooxy)octadecanoate	0.893827040354608	0.0282612476927591	1.79891460706075	up
Pregnanetriol 3a-O-b-D-glucuronide	1.15349781733529	0.026221412013644	1.81363542202581	up
Ganglioside GA2 (d18:1/16:0)	1.07106913879785	0.0125320241869717	1.94248784731385	up
Thr Lys Ile Pro	0.842463368549309	0.0420626225106787	1.6906250032454	up
CE(LTE4)	1.03606466616481	0.0232276910524746	1.82382094807059	up
Astragaloside III	-1.20914	0.0433531848881406	1.77977978833142	down
2-(4-Hydroxyphenyl)ethanol	-0.72414	0.0472811430605955	1.75516574815704	down
Neocnidilide	-0.631695	0.0453374585989424	1.74903321294901	down
11-Dodecenoic acid	-0.565701	0.0464016803739804	1.7325311236291	down
Methyl farnesoate	-0.787078	0.0378361833061036	1.7993100250622	down
12-Oxo-2,3-dinor-10,15-phytodienoic acid	-0.771522	0.0358359518376834	1.82363440471433	down
3beta-Fluoro-5beta-pregnan-20-one	-1.17253	0.0408782287326054	1.79558538796696	down
3beta,21-Dihydroxy-4,4,14-trimethyl-5alpha-pregn-8-en-20-one	-0.878963	0.0486298269303043	1.72870076544039	down
Deoxycholic acid	-1.56806	0.0387588472331854	1.81494404069924	down
Myriocin	-0.98171	0.0373614641083486	1.82410437616343	down
7alpha,24-dihydroxy-5beta-cholestan-3-one	-0.345946	0.0312736109413974	1.82706639561731	down
LysoPC(15:0/0:0)	0.41409479912721	0.0215622200384526	1.8271889423509	up
Cucurbitacin B	0.409107327093749	0.0282135897786664	1.81397570619703	up
PC(22:5(7Z,10Z,13Z,16Z,19Z)/PGF1alpha)	0.506994567414665	0.0441504139873865	1.62861918239303	up
3''-Hydroxy-geranylhydroquinone	1.46033326632564	0.00617894686747751	2.06372305587647	up
Milbemycin A3	-0.745768	0.0228210445758819	2.0129	down
Farnesyl acetone	-0.599337	0.00910400103395051	1.92670740258058	down
N-desmethylclarithromycin	0.294874780461934	0.0492370698133664	1.57128587714057	up
SM(d20:1/LTE4)	0.426782434055523	0.0396379412846704	1.73545210691478	up
Octanol	-1.98778	0.0398941077827631	1.83223669995053	down
Linoleoyl ethanolamide	-0.495264	0.0267949292446302	1.87277625816863	down
5-(Galactosylhydroxy)-L-Lysine	-0.463554	0.0374854074443681	1.66461243626504	down
L-L-Homoglutathione	-1.04509	0.00480615173703104	2.08816846140377	down
(3beta,5alpha,6beta,7alpha,22E,24R)-Ergosta-8,22-diene-3,5,6,7-tetrol	-0.316583	0.0317074639434816	1.73052749512377	down
5-O-beta-D-Mycaminosyltylactone	0.51873010592335	0.0234470285815314	1.84530134170448	up
Fructose-lysine	-0.684991	0.00235967394079355	2.16724896987143	down
(9E)-Valenciaxanthin	0.412822807518989	0.0480967545985804	1.68233561239261	up
Cephaeline	0.333187600648894	0.0454524571521343	1.6860425089866	up
7,8-Dihydro-2'-deoxyguanosine	-1.48692	0.0496310943222719	1.75533920430948	down
Ganoderic acid DM	-0.286283	0.0235760633593208	1.8585208996697	down
Protoporphyrin	0.884148898080834	0.0196034355660216	1.92804330929032	up
Calceolarioside E	-0.440524	0.0331759246540399	1.73548432993769	down
Chalconosakuranetin	-1.34672	0.000705499653442483	2.35593375664358	down
OPC6-CoA	-1.29218	0.000377342275640759	2.46956885931373	down
Cholesterol glutamate	0.360128398750926	0.0140680787766026	1.96850127701907	up
Ergosta-5,7,22,24(28)-tetraen-3尾-ol	-0.946066	0.0131608754892797	2.01095555415443	down
Calystegin B2	-0.367674	0.0111014985377816	1.95375426561653	down
mono-Ethyl malonate	-0.889161	0.0247385944813558	1.8322685237113	down
(+)-trans-C75	0.280831872929287	0.0158571813786978	1.90249722417362	up
Carbenicillin indanyl	-0.7428	0.0395620615713468	1.72640514054527	down
Chlorophyll c	0.368288478289814	0.0153855890402637	1.85793758857664	up
9-O-Acetylneuraminic acid	0.468587280723563	0.0231417282284471	1.86602653707516	up
3-Phosphoadenosine	1.48096535475458	0.00680880414081084	2.19770150816601	up
Petunidin 3-(6''-p-coumaroyl-glucoside)	0.642765090298243	0.000603516991495525	2.30795649657209	up
beta-D-Gentiobiosyl crocetin	0.618445870004852	0.010589046061737	2.02849210591368	up
Isobutyronitrile	-0.397198	0.0124040608969324	2.01246	down
4-(3-Hydroxypropyl)morpholine	0.781117817929483	0.0122691209008038	1.97659085779565	up
L-Serine	0.434117084298217	0.012953373119605	1.91900763097739	up
2-Methylpiperidine	-1.46608	0.0337867066863545	1.7691541965781	down
CTOP	-0.97246	0.0451808001995151	1.74706219888393	down
5-Oxopentanoate	-0.435008	0.0159682892204036	1.86838101823278	down
O-propanoyl-carnitine	-0.850407	0.0168550045527368	1.95456468338209	down
N(6)-L-Homocysteinyl-L-lysine	-0.661226	0.0255722044691365	1.91305378376148	down
Prolyl	0.385137482237463	0.0408157633855964	1.64586766319031	up
Valyl-Gamma-glutamate	-1.14403	0.0152118940462855	2.03691337089848	down
1-Ethylpiperidine	-1.94352	0.0253711383928573	1.82433127458775	down
8-Amino Caprylic acid	-0.801141	0.0456158490486578	1.65297602352604	down
Ser Ser Ser	-1.10735	0.0315303187272197	1.88640135416644	down
9Z-Eicosenoic acid	0.75058492372037	0.0273424979543881	1.84375951076985	up
