# Supplementary material for: Acupuncture Alleviates Neuroinflammation in Chronic Migraine by Modulating Lactobacillus and Its Metabolite Pathways
Source: Pain Res Manag. 2026 Jun 23;2026:5189419. doi: 10.1155/prm/5189419 (PMC13287961; doi:10.1155/prm/5189419)
Supplement: Supplementary file 9 — Supporting Information 9 Supporting Table S7: Pathway enrichment analysis (Con vs Mod). This table reports significantly enriched metabolic pathways between the Con and Mod groups, including enrichment statistics and pathway‐level summary metrics. [file PRM-2026-5189419-s008.xlsx]

## Sheet: KEGG_pathway_enrich_dotplot.all
ID	Description	MetaboliteRatio	BgRatio	enrich_factor	pvalue	qvalue	metaboliteID	Count	regulated
ko00983	Drug metabolism - other enzymes	3/42	10/536	3.83	0.0364723458417287	0.458955223880597	pos_1667/pos_2560/pos_4717	3	up
ko00130	Ubiquinone and other terpenoid-quinone biosynthesis	3/42	12/536	3.19	0.0598658675402013	0.458955223880597	pos_1729/pos_3846/pos_4054	3	up
ko04659	Th17 cell differentiation	1/42	1/536	12.76	0.0783582089552238	0.458955223880597	pos_1483	1	up
ko04672	Intestinal immune network for IgA production	1/42	1/536	12.76	0.0783582089552238	0.458955223880597	pos_1483	1	up
ko05222	Small cell lung cancer	1/42	1/536	12.76	0.0783582089552238	0.458955223880597	pos_1483	1	up
ko05223	Non-small cell lung cancer	1/42	1/536	12.76	0.0783582089552238	0.458955223880597	pos_1483	1	up
ko05226	Gastric cancer	1/42	1/536	12.76	0.0783582089552238	0.458955223880597	pos_1483	1	up
ko00350	Tyrosine metabolism	3/42	16/536	2.39	0.122409903322074	0.565658651783242	neg_2572/pos_1498/pos_1811	3	up&down
ko00780	Biotin metabolism	2/42	8/536	3.19	0.124168972342663	0.565658651783242	neg_2905/neg_3000	2	up
ko04750	Inflammatory mediator regulation of TRP channels	2/42	9/536	2.84	0.151934741141697	0.622932438680957	pos_2557/pos_3588	2	up&down
ko00260	Glycine, serine and threonine metabolism	2/42	11/536	2.32	0.210434224691966	0.653326421128892	neg_1393/neg_3286	2	up&down
ko00071	Fatty acid degradation	1/42	3/536	4.25	0.217509376356692	0.653326421128892	neg_851	1	up
ko00232	Caffeine metabolism	1/42	3/536	4.25	0.217509376356692	0.653326421128892	neg_2025	1	up
ko04726	Serotonergic synapse	2/42	12/536	2.13	0.240547896122319	0.653326421128892	neg_4389/pos_3082	2	up&down
ko00120	Primary bile acid biosynthesis	2/42	13/536	1.96	0.270891442907102	0.653326421128892	neg_5455/pos_3091	2	up&down
ko00310	Lysine degradation	2/42	13/536	1.96	0.270891442907102	0.653326421128892	neg_851/pos_1875	2	up
ko00340	Histidine metabolism	2/42	13/536	1.96	0.270891442907102	0.653326421128892	neg_1919/neg_4188	2	up
ko00590	Arachidonic acid metabolism	2/42	14/536	1.82	0.301249494255358	0.686179403581648	neg_4389/pos_3082	2	up&down
ko00730	Thiamine metabolism	1/42	5/536	2.55	0.336076756822837	0.688957351486817	pos_494	1	up
ko00830	Retinol metabolism	1/42	5/536	2.55	0.336076756822837	0.688957351486817	pos_1483	1	up
ko00770	Pantothenate and CoA biosynthesis	1/42	6/536	2.13	0.388590459673008	0.69646580629075	neg_633	1	up
ko00592	alpha-Linolenic acid metabolism	2/42	17/536	1.5	0.390700330358226	0.69646580629075	pos_3239/pos_3397	2	down
ko01040	Biosynthesis of unsaturated fatty acids	2/42	17/536	1.5	0.390700330358226	0.69646580629075	pos_3397/pos_3658	2	down
ko00230	Purine metabolism	2/42	18/536	1.42	0.419531973763027	0.716700455178505	neg_2025/pos_494	2	up
ko00410	beta-Alanine metabolism	1/42	7/536	1.82	0.437041781736657	0.716748522048117	neg_633	1	up
ko00760	Nicotinate and nicotinamide metabolism	1/42	9/536	1.42	0.522963291892204	0.765767677413585	neg_2321	1	up
ko00790	Folate biosynthesis	1/42	9/536	1.42	0.522963291892204	0.765767677413585	pos_4446	1	down
ko00981	Insect hormone biosynthesis	1/42	9/536	1.42	0.522963291892204	0.765767677413585	pos_3598	1	down
ko00982	Drug metabolism - cytochrome P450	1/42	10/536	1.28	0.560981397661706	0.766674576804332	neg_1437	1	down
ko05200	Pathways in cancer	1/42	10/536	1.28	0.560981397661706	0.766674576804332	pos_1483	1	up
ko05204	Chemical carcinogenesis - DNA adducts	1/42	11/536	1.16	0.59603611495868	0.768286642434995	pos_3139	1	up
ko00524	Neomycin, kanamycin and gentamicin biosynthesis	2/42	25/536	1.02	0.599638355071216	0.768286642434995	pos_1717/pos_3834	2	up&down
ko00073	Cutin, suberine and wax biosynthesis	1/42	12/536	1.06	0.628353225761986	0.780681280492164	neg_4415	1	up
ko00240	Pyrimidine metabolism	1/42	14/536	0.91	0.685594954852036	0.787745092238173	neg_633	1	up
ko04976	Bile secretion	2/42	30/536	0.85	0.70143644229215	0.787745092238173	pos_3091/pos_3612	2	down
ko00270	Cysteine and methionine metabolism	1/42	15/536	0.85	0.71089191250762	0.787745092238173	neg_602	1	down
ko00860	Porphyrin metabolism	1/42	15/536	0.85	0.71089191250762	0.787745092238173	pos_494	1	up
ko00980	Metabolism of xenobiotics by cytochrome P450	1/42	17/536	0.75	0.755666743214121	0.815324643994183	pos_3139	1	up
ko04974	Protein digestion and absorption	1/42	22/536	0.58	0.840045517051447	0.876203965054915	neg_659	1	up
ko00380	Tryptophan metabolism	1/42	24/536	0.53	0.865141340655567	0.876203965054915	pos_1442	1	up
ko02010	ABC transporters	1/42	25/536	0.51	0.876203965054915	0.876203965054915	neg_2025	1	up
