# Supplementary material for: Acupuncture Alleviates Neuroinflammation in Chronic Migraine by Modulating Lactobacillus and Its Metabolite Pathways
Source: Pain Res Manag. 2026 Jun 23;2026:5189419. doi: 10.1155/prm/5189419 (PMC13287961; doi:10.1155/prm/5189419)
Supplement: Supplementary file 10 — Supporting Information 10 Supporting Table S8: Pathway enrichment analysis (Mod vs Acu). This table reports significantly enriched metabolic pathways between the Mod and Acu groups, including enrichment statistics and pathway‐level summary metrics. [file PRM-2026-5189419-s005.xlsx]

## Sheet: KEGG_pathway_enrich_dotplot.all
ID	Description	MetaboliteRatio	BgRatio	enrich_factor	pvalue	qvalue	metaboliteID	Count	regulated
ko00280	Valine, leucine and isoleucine degradation	4/51	7/536	6.01	0.00206501301393291	0.117379687107765	neg_1425/neg_681/neg_783/neg_898	4	down
ko04150	mTOR signaling pathway	2/51	2/536	10.51	0.00889245361975171	0.177954246299466	neg_1731/neg_783	2	up&down
ko05230	Central carbon metabolism in cancer	5/51	16/536	3.28	0.012478400797215	0.177954246299466	neg_1731/neg_661/neg_681/neg_783/pos_589	5	up&down
ko00970	Aminoacyl-tRNA biosynthesis	4/51	11/536	3.82	0.0145574920127661	0.177954246299466	neg_1731/neg_681/neg_783/pos_589	4	up&down
ko00980	Metabolism of xenobiotics by cytochrome P450	5/51	17/536	3.09	0.0164140479569504	0.177954246299466	neg_1455/neg_169/neg_2594/neg_286/neg_2892	5	up&down
ko00520	Amino sugar and nucleotide sugar metabolism	3/51	7/536	4.5	0.0216226559659383	0.177954246299466	neg_1447/neg_678/pos_2648	3	up&down
ko02010	ABC transporters	6/51	25/536	2.52	0.0237675274994835	0.177954246299466	neg_1731/neg_3410/neg_681/neg_692/neg_783/pos_589	6	up&down
ko05146	Amoebiasis	2/51	3/536	7.01	0.0250454124421471	0.177954246299466	neg_1731/neg_542	2	up&down
ko00051	Fructose and mannose metabolism	2/51	4/536	5.25	0.0470473788681492	0.297141340219889	neg_1447/pos_2648	2	up&down
ko04978	Mineral absorption	3/51	10/536	3.15	0.0603393574806611	0.342981610942705	neg_681/neg_783/pos_589	3	up&down
ko00290	Valine, leucine and isoleucine biosynthesis	2/51	5/536	4.2	0.0736813382259411	0.380745671215389	neg_681/neg_783	2	down
ko05142	Chagas disease	1/51	1/536	10.51	0.095149253731343	0.393732389730914	neg_1731	1	up
ko00470	D-Amino acid metabolism	3/51	12/536	2.63	0.0965724338652523	0.393732389730914	neg_1731/neg_510/pos_589	3	up&down
ko00220	Arginine biosynthesis	2/51	6/536	3.5	0.103901602845658	0.393732389730914	neg_1731/neg_539	2	up&down
ko00261	Monobactam biosynthesis	2/51	6/536	3.5	0.103901602845658	0.393732389730914	neg_1731/pos_589	2	up
ko04974	Protein digestion and absorption	4/51	22/536	1.91	0.147127941945094	0.468704636723372	neg_1731/neg_681/neg_783/pos_589	4	up&down
ko00780	Biotin metabolism	2/51	8/536	2.63	0.171653416193117	0.468704636723372	pos_1117/pos_1764	2	up&down
ko00920	Sulfur metabolism	2/51	8/536	2.63	0.171653416193117	0.468704636723372	neg_1863/pos_589	2	up
ko00311	Penicillin and cephalosporin biosynthesis	1/51	2/536	5.25	0.181406053842935	0.468704636723372	neg_681	1	down
ko05014	Amyotrophic lateral sclerosis	1/51	2/536	5.25	0.181406053842935	0.468704636723372	neg_1731	1	up
ko05131	Shigellosis	1/51	2/536	5.25	0.181406053842935	0.468704636723372	neg_783	1	down
ko05211	Renal cell carcinoma	1/51	2/536	5.25	0.181406053842935	0.468704636723372	neg_661	1	down
ko00630	Glyoxylate and dicarboxylate metabolism	2/51	10/536	2.1	0.244634724083565	0.56751677025667	neg_661/pos_589	2	up&down
ko00982	Drug metabolism - cytochrome P450	2/51	10/536	2.1	0.244634724083565	0.56751677025667	neg_1437/pos_2646	2	down
ko04745	Phototransduction - fly	1/51	3/536	3.5	0.259586374543329	0.56751677025667	neg_5910	1	down
ko05022	Pathways of neurodegeneration - multiple diseases	1/51	3/536	3.5	0.259586374543329	0.56751677025667	neg_1731	1	up
ko05204	Chemical carcinogenesis - DNA adducts	2/51	11/536	1.91	0.281774094539663	0.593208620083502	neg_1455/neg_2892	2	up&down
ko00020	Citrate cycle (TCA cycle)	1/51	4/536	2.63	0.330432706435055	0.626083022719051	neg_661	1	down
ko04071	Sphingolipid signaling pathway	1/51	4/536	2.63	0.330432706435055	0.626083022719051	pos_589	1	up
ko04964	Proximal tubule bicarbonate reclamation	1/51	4/536	2.63	0.330432706435055	0.626083022719051	neg_661	1	down
ko00310	Lysine degradation	2/51	13/536	1.62	0.355443485170179	0.6277092228818	neg_510/pos_679	2	down
ko00360	Phenylalanine metabolism	2/51	13/536	1.62	0.355443485170179	0.6277092228818	neg_2009/neg_797	2	down
ko00240	Pyrimidine metabolism	2/51	14/536	1.5	0.391407197478988	0.6277092228818	neg_2818/neg_3410	2	up&down
ko00590	Arachidonic acid metabolism	2/51	14/536	1.5	0.391407197478988	0.6277092228818	neg_4161/pos_3082	2	up&down
ko00620	Pyruvate metabolism	1/51	5/536	2.1	0.394620548487334	0.6277092228818	neg_661	1	down
ko00270	Cysteine and methionine metabolism	2/51	15/536	1.4	0.426501760241874	0.6277092228818	neg_602/pos_589	2	up&down
ko00860	Porphyrin metabolism	2/51	15/536	1.4	0.426501760241874	0.6277092228818	neg_1257/pos_4691	2	up
ko00564	Glycerophospholipid metabolism	1/51	6/536	1.75	0.452764337615669	0.6277092228818	pos_589	1	up
ko00770	Pantothenate and CoA biosynthesis	1/51	6/536	1.75	0.452764337615669	0.6277092228818	neg_681	1	down
ko04024	cAMP signaling pathway	1/51	6/536	1.75	0.452764337615669	0.6277092228818	neg_2065	1	up
ko04922	Glucagon signaling pathway	1/51	6/536	1.75	0.452764337615669	0.6277092228818	neg_661	1	down
ko00592	alpha-Linolenic acid metabolism	2/51	17/536	1.24	0.493478627756511	0.667865812001293	pos_3107/pos_476	2	down
ko00061	Fatty acid biosynthesis	1/51	8/536	1.31	0.553104213250914	0.671830792199988	neg_5910	1	down
ko00480	Glutathione metabolism	1/51	8/536	1.31	0.553104213250914	0.671830792199988	neg_777	1	down
ko00600	Sphingolipid metabolism	1/51	8/536	1.31	0.553104213250914	0.671830792199988	pos_589	1	up
ko04742	Taste transduction	1/51	8/536	1.31	0.553104213250914	0.671830792199988	neg_661	1	down
ko00330	Arginine and proline metabolism	2/51	19/536	1.11	0.555504534661657	0.671830792199988	neg_1731/neg_2508	2	up
ko00981	Insect hormone biosynthesis	1/51	9/536	1.17	0.596270283561905	0.691699147418752	pos_3598	1	down
ko04750	Inflammatory mediator regulation of TRP channels	1/51	9/536	1.17	0.596270283561905	0.691699147418752	neg_4161	1	up
ko00983	Drug metabolism - other enzymes	1/51	10/536	1.05	0.635340901281721	0.708119889973435	pos_1667	1	up
ko05200	Pathways in cancer	1/51	10/536	1.05	0.635340901281721	0.708119889973435	neg_661	1	down
ko00260	Glycine, serine and threonine metabolism	1/51	11/536	0.96	0.670697581955927	0.719683141927933	pos_589	1	up
ko00130	Ubiquinone and other terpenoid-quinone biosynthesis	1/51	12/536	0.88	0.702686959708779	0.719683141927933	pos_3846	1	up
ko00650	Butanoate metabolism	1/51	12/536	0.88	0.702686959708779	0.719683141927933	neg_1434	1	down
ko04726	Serotonergic synapse	1/51	12/536	0.88	0.702686959708779	0.719683141927933	pos_3082	1	down
ko00524	Neomycin, kanamycin and gentamicin biosynthesis	2/51	25/536	0.84	0.709021169454927	0.719683141927933	neg_2820/neg_2955	2	up
ko00120	Primary bile acid biosynthesis	1/51	13/536	0.81	0.73162391592033	0.729597256873459	pos_3091	1	down
ko00100	Steroid biosynthesis	1/51	14/536	0.75	0.75779443272351	0.742666050219047	pos_4781	1	down
ko04976	Bile secretion	2/51	30/536	0.7	0.801498630261601	0.766144670020116	pos_3091/pos_3612	2	down
ko00591	Linoleic acid metabolism	1/51	17/536	0.62	0.822186733845661	0.766144670020116	pos_3052	1	down
ko01040	Biosynthesis of unsaturated fatty acids	1/51	17/536	0.62	0.822186733845661	0.766144670020116	neg_5910	1	down
ko00230	Purine metabolism	1/51	18/536	0.58	0.839659713756782	0.769806868299935	neg_692	1	down
ko00380	Tryptophan metabolism	1/51	24/536	0.44	0.91418135873325	0.824825286075113	pos_1442	1	up
